# Supplementary material for: Circulating Tumor Cells Characterization Revealed TIMP1 as a Potential Therapeutic Target in Ovarian Cancer
Source: Cells. 2020 May 14;9(5):1218. doi: 10.3390/cells9051218 (PMC7291036; doi:10.3390/cells9051218)
Supplement: Supplementary file 1 [file cells-09-01218-s001.zip]

Archive with 5 entries (4 files):
- Supplementary Figure 1.tiff
- __MACOSX/
- __MACOSX/._Supplementary Figure 1.tiff
- Supplementary Table1.docx
- __MACOSX/._Supplementary Table1.docx
